# Supplementary material for: Behavioral Features in Phelan–McDermid Syndrome: Characteristics and Genetic and Metabolic Contributions in a Cohort of 56 Individuals
Source: Genes (Basel). 2026 Feb 8;17(2):202. doi: 10.3390/genes17020202 (PMC12940330; doi:10.3390/genes17020202)
Supplement: Supplementary file 1 [file genes-17-00202-s001.zip]

Archive with 1 entries (1 files):
- genes-4004362-supplementary.xlsx
