# Supplementary material for: Behavioral Features in Phelan–McDermid Syndrome: Characteristics and Genetic and Metabolic Contributions in a Cohort of 56 Individuals
Source: Genes (Basel). 2026 Feb 8;17(2):202. doi: 10.3390/genes17020202 (PMC12940330; doi:10.3390/genes17020202)
Supplement: Supplementary file 1 [file genes-17-00202-s001.zip › genes-4004362-supplementary.xlsx]

## Sheet: Table S1 List of compounds
	Table S1. List of Biolog compounds for the eight PM-M plates
Well	PM-M1	well	PM-M2	well	PM-M3	well	PM-M4	well	PM-M5	well	PM-M6	well	PM-M7	well	PM-M8
A01	Negative Control	A01	Negative Control	A01	Negative Control	A01	Negative Control	A01	Negative Control	A01	Negative Control	A01	Negative Control	A01	Negative Control
A02	Negative Control	A02	Negative Control	A02	Negative Control	A02	Negative Control	A02	Negative Control	A02	Negative Control	A02	Negative Control	A02	Negative Control
A03	Negative Control	A03	Negative Control	A03	Negative Control	A03	Negative Control	A03	Negative Control	A03	Negative Control	A03	Negative Control	A03	Negative Control
A04	a-Cyclodextrin	A04	Tween 20	A04	Gly-Gly	A04	Phe-Gly	A04	Negative Control	A04	Negative Control	A04	Negative Control	A04	Negative Control
A05	Dextrin	A05	Tween 40	A05	Gly-His	A05	Phe-Ile	A05	NaCl	A05	Negative Control	A05	Negative Control	A05	Negative Control
A06	Glycogen	A06	Tween 80	A06	Gly-Ile	A06	Phe-Met	A06	NaCl	A06	Negative Control	A06	Negative Control	A06	Negative Control
A07	Maltitol	A07	Gelatin	A07	Gly-Leu	A07	Phe-Phe	A07	NaCl	A07	Dibutyryl-cAMP	A07	Insulin	A07	(Arg8) - Vasopressin
A08	Maltotriose	A08	L-Alaninamide	A08	Gly-Lys	A08	Phe-Pro	A08	NaCl	A08	Dibutyryl-cAMP	A08	Insulin	A08	(Arg8) - Vasopressin
A09	Maltose	A09	L-Alanine	A09	Gly-Met	A09	Phe-Ser	A09	NaCl	A09	Dibutyryl-cAMP	A09	Insulin	A09	(Arg8) - Vasopressin
A10	D-Trehalose	A10	D-Alanine	A10	Gly-Phe	A10	Phe-Trp	A10	NaCl	A10	Dibutyryl-cAMP	A10	Insulin	A10	(Arg8) - Vasopressin
A11	D-Cellobiose	A11	L-Arginine	A11	Gly-Pro	A11	Phe-Tyr	A11	NaCl	A11	Dibutyryl-cAMP	A11	Insulin	A11	(Arg8) - Vasopressin
A12	Gentiobiose	A12	L-Asparagine	A12	Gly-Ser	A12	Phe-Val	A12	NaCl	A12	Dibutyryl-cAMP	A12	Insulin	A12	(Arg8) - Vasopressin
B01	D-Glucose-6-Phosphate	B01	L-Aspartic Acid	B01	Gly-Thr	B01	Pro-Ala	B01	Ammonium Chloride	B01	3-Isobutyl-1-Methylxanthine	B01	Resistin	B01	Parathyroid Hormone
B02	D-Glucose-1-Phosphate	B02	D-Aspartic Acid	B02	Gly-Trp	B02	Pro-Arg	B02	Ammonium Chloride	B02	3-Isobutyl-1-Methylxanthine	B02	Resistin	B02	Parathyroid Hormone
B03	L-Glucose	B03	L-Glutamic Acid	B03	Gly-Tyr	B03	Pro-Asn	B03	Ammonium Chloride	B03	3-Isobutyl-1-Methylxanthine	B03	Resistin	B03	Parathyroid Hormone
B04	D-(+)-Glucose	B04	D-Glutamic Acid	B04	Gly-Val	B04	Pro-Asp	B04	Ammonium Chloride	B04	3-Isobutyl-1-Methylxanthine	B04	Resistin	B04	Parathyroid Hormone
B05	D-(+)-Glucose	B05	L-Glutamine	B05	His-Ala	B05	Pro-Glu	B05	Sodium Selenite	B05	3-Isobutyl-1-Methylxanthine	B05	Resistin	B05	Parathyroid Hormone
B06	D-(+)-Glucose	B06	Glycine	B06	His-Asp	B06	Pro-Gln	B06	Sodium Selenite	B06	3-Isobutyl-1-Methylxanthine	B06	Resistin	B06	Parathyroid Hormone
B07	3-Methyl Glucose	B07	L-Histidine	B07	His-Glu	B07	Pro-Gly	B07	Sodium Selenite	B07	Caffeine	B07	Glucagon	B07	Prolactin
B08	a-Methyl-D-Glucoside	B08	L-Homoserine	B08	His-Gly	B08	Pro-Hyp	B08	Sodium Selenite	B08	Caffeine	B08	Glucagon	B08	Prolactin
B09	b-Methyl-D-Glucoside	B09	Hydroxy-L-Proline	B09	His-His	B09	Pro-lle	B09	Potassium Chloride	B09	Caffeine	B09	Glucagon	B09	Prolactin
B10	Salicin	B10	L-Isoleucine	B10	His-Leu	B10	Pro-Leu	B10	Potassium Chloride	B10	Caffeine	B10	Glucagon	B10	Prolactin
B11	D-Sorbitol	B11	L-Leucine	B11	His-Lys	B11	Pro-Lys	B11	Potassium Chloride	B11	Caffeine	B11	Glucagon	B11	Prolactin
B12	N-Acetyl-D-Glucosamine	B12	L-Lysine	B12	His-Met	B12	Pro-Phe	B12	Potassium Chloride	B12	Caffeine	B12	Glucagon	B12	Prolactin
C01	D-Glucosaminic Acid	C01	L-Methionine	C01	His-Pro	C01	Pro-Pro	C01	Calcium Choride	C01	Epinephrine	C01	Ghrelin	C01	Calcitonin
C02	D-Glucuronic Acid	C02	L-Ornithine	C02	His-Ser	C02	Pro-Ser	C02	Calcium Choride	C02	Epinephrine	C02	Ghrelin	C02	Calcitonin
C03	Chondroitin Sulfate C	C03	L-Phenylalanine	C03	His-Trp	C03	Pro-Trp	C03	Calcium Choride	C03	Epinephrine	C03	Ghrelin	C03	Calcitonin
C04	Mannan	C04	L-Proline	C04	His-Tyr	C04	Pro-Tyr	C04	Calcium Choride	C04	Epinephrine	C04	Ghrelin	C04	Calcitonin
C05	D-Mannose	C05	L-Serine	C05	His-Val	C05	Pro-Val	C05	Manganese Chloride	C05	Epinephrine	C05	Ghrelin	C05	Calcitonin
C06	a-Methyl-D-Mannoside	C06	D-Serine	C06	Ile-Ala	C06	Ser-Ala	C06	Manganese Chloride	C06	Epinephrine	C06	Ghrelin	C06	Calcitonin
C07	D-Mannitol	C07	L-Threonine	C07	Ile-Arg	C07	Ser-Asn	C07	Manganese Chloride	C07	Norepinephrine	C07	Leptin	C07	Calcitriol (1a,25-dihydroxyvitamin D3)
C08	N-Acetyl-D-Mannosamine	C08	D-Threonine	C08	Ile-Asn	C08	Ser-Asp	C08	Manganese Chloride	C08	Norepinephrine	C08	Leptin	C08	Calcitriol (1a,25-dihydroxyvitamin D3)
C09	D-Melezitose	C09	L-Tryptophan	C09	Ile-Gln	C09	Ser-Glu	C09	Zinc Chloride	C09	Norepinephrine	C09	Leptin	C09	Calcitriol (1a,25-dihydroxyvitamin D3)
C10	Sucrose	C10	L-Tyrosine	C10	Ile-Gly	C10	Ser-Gln	C10	Zinc Chloride	C10	Norepinephrine	C10	Leptin	C10	Calcitriol (1a,25-dihydroxyvitamin D3)
C11	Palatinose	C11	L-Valine	C11	Ile-His	C11	Ser-Gly	C11	Zinc Chloride	C11	Norepinephrine	C11	Leptin	C11	Calcitriol (1a,25-dihydroxyvitamin D3)
C12	Turanose	C12	Ala-Ala	C12	Ile-Ile	C12	Ser-His	C12	Zinc Chloride	C12	Norepinephrine	C12	Leptin	C12	Calcitriol (1a,25-dihydroxyvitamin D3)
D01	D-Tagatose	D01	Ala-Arg	D01	Ile-Leu	D01	Ser-Leu	D01	Copper (II) Chloride	D01	L-Leucine	D01	Gastrin	D01	Luteinizing Hormone (LH)
D02	L-Sorbose	D02	Ala-Asn	D02	Ile-Met	D02	Ser-Met	D02	Copper (II) Chloride	D02	L-Leucine	D02	Gastrin	D02	Luteinizing Hormone (LH)
D03	L-Rhamnose	D03	Ala-Asp	D03	Ile-Phe	D03	Ser-Phe	D03	Copper (II) Chloride	D03	L-Leucine	D03	Gastrin	D03	Luteinizing Hormone (LH)
D04	L-Fucose	D04	Ala-Glu	D04	Ile-Pro	D04	Ser-Pro	D04	Copper (II) Chloride	D04	L-Leucine	D04	Gastrin	D04	Luteinizing Hormone (LH)
D05	D-Fucose	D05	Ala-Gln	D05	Ile-Ser	D05	Ser-Ser	D05	Cobalt Chloride	D05	L-Leucine	D05	Gastrin	D05	Luteinizing Hormone (LH)
D06	D-Fructose-6-Phosphate	D06	Ala-Gly	D06	Ile-Trp	D06	Ser-Tyr	D06	Cobalt Chloride	D06	L-Leucine	D06	Gastrin	D06	Luteinizing Hormone (LH)
D07	D-Fructose	D07	Ala-His	D07	Ile-Tyr	D07	Ser-Val	D07	Cobalt Chloride	D07	Creatine	D07	Exendin-3	D07	Luteinizing Hormone Releasing Hormone (LH-RH)
D08	Stachyose	D08	Ala-Ile	D08	Ile-Val	D08	Thr-Ala	D08	Cobalt Chloride	D08	Creatine	D08	Exendin-3	D08	Luteinizing Hormone Releasing Hormone (LH-RH)
D09	D-Raffinose	D09	Ala-Leu	D09	Leu-Ala	D09	Thr-Arg	D09	Iodine	D09	Creatine	D09	Exendin-3	D09	Luteinizing Hormone Releasing Hormone (LH-RH)
D10	Lactitol	D10	Ala-Lys	D10	Leu-Arg	D10	Thr-Asp	D10	Iodine	D10	Creatine	D10	Exendin-3	D10	Luteinizing Hormone Releasing Hormone (LH-RH)
D11	Lactulose	D11	Ala-Met	D11	Leu-Asn	D11	Thr-Glu	D11	Iodine	D11	Creatine	D11	Exendin-3	D11	Luteinizing Hormone Releasing Hormone (LH-RH)
D12	a-D-Lactose	D12	Ala-Phe	D12	Leu-Asp	D12	Thr-Gln	D12	Iodine	D12	Creatine	D12	Exendin-3	D12	Luteinizing Hormone Releasing Hormone (LH-RH)
E01	Melibionic Acid	E01	Ala-Pro	E01	Leu-Glu	E01	Thr-Gly	E01	Sodium Phosphate	E01	Triiodothyronine	E01	hGH (Somatotropin)	E01	Chorionic Gonadotropin Human (HCG)
E02	D-Melibiose	E02	Ala-Ser	E02	Leu-Gly	E02	Thr-Leu	E02	Sodium Phosphate	E02	Triiodothyronine	E02	hGH (Somatotropin)	E02	Chorionic Gonadotropin Human (HCG)
E03	D-Galactose	E03	Ala-Thr	E03	Leu-His	E03	Thr-Met	E03	Sodium Phosphate	E03	Triiodothyronine	E03	hGH (Somatotropin)	E03	Chorionic Gonadotropin Human (HCG)
E04	a-Methyl-D-Galactoside	E04	Ala-Trp	E04	Leu-Ile	E04	Thr-Phe	E04	Sodium Phosphate	E04	Triiodothyronine	E04	hGH (Somatotropin)	E04	Chorionic Gonadotropin Human (HCG)
E05	b-Methyl-D-Galactoside	E05	Ala-Tyr	E05	Leu-Leu	E05	Thr-Pro	E05	Sodium Sulfate	E05	Triiodothyronine	E05	hGH (Somatotropin)	E05	Chorionic Gonadotropin Human (HCG)
E06	n-acetyl-neuraminic acid	E06	Ala-Val	E06	Leu-Met	E06	Thr-Ser	E06	Sodium Sulfate	E06	Triiodothyronine	E06	hGH (Somatotropin)	E06	Chorionic Gonadotropin Human (HCG)
E07	Pectin	E07	Arg-Ala	E07	Leu-Phe	E07	Trp-Ala	E07	Sodium Sulfate	E07	Thyroxine	E07	IGF-I	E07	Adrenocorticotropic Hormone Human (ACTH)
E08	Sedoheptulosan	E08	Arg-Arg	E08	Leu-Pro	E08	Trp-Arg	E08	Sodium Sulfate	E08	Thyroxine	E08	IGF-I	E08	Adrenocorticotropic Hormone Human (ACTH)
E09	Thymidine	E09	Arg-Asp	E09	Leu-Ser	E09	Trp-Asp	E09	Sodium Molybdate	E09	Thyroxine	E09	IGF-I	E09	Adrenocorticotropic Hormone Human (ACTH)
E10	Uridine	E10	Arg-Gln	E10	Leu-Trp	E10	Trp-Glu	E10	Sodium Molybdate	E10	Thyroxine	E10	IGF-I	E10	Adrenocorticotropic Hormone Human (ACTH)
E11	Adenosine	E11	Arg-Glu	E11	Leu-Tyr	E11	Trp-Gly	E11	Sodium Molybdate	E11	Thyroxine	E11	IGF-I	E11	Adrenocorticotropic Hormone Human (ACTH)
E12	Inosine	E12	Arg-Ile	E12	Leu-Val	E12	Trp-Leu	E12	Sodium Molybdate	E12	Thyroxine	E12	IGF-I	E12	Adrenocorticotropic Hormone Human (ACTH)
F01	Adonitol	F01	Arg-Leu	F01	Lys-Ala	F01	Trp-Lys	F01	Sodium Tungstate	F01	Dexamethasone	F01	FGF-1 (aFGF)	F01	Thyrotropic Hormone (TSH)
F02	L-Arabinose	F02	Arg-Lys	F02	Lys-Arg	F02	Trp-Phe	F02	Sodium Tungstate	F02	Dexamethasone	F02	FGF-1 (aFGF)	F02	Thyrotropic Hormone (TSH)
F03	D-Arabinose	F03	Arg-Met	F03	Lys-Asp	F03	Trp-Ser	F03	Sodium Tungstate	F03	Dexamethasone	F03	FGF-1 (aFGF)	F03	Thyrotropic Hormone (TSH)
F04	b-Methyl-D-Xyloside	F04	Arg-Phe	F04	Lys-Glu	F04	Trp-Trp	F04	Sodium Tungstate	F04	Dexamethasone	F04	FGF-1 (aFGF)	F04	Thyrotropic Hormone (TSH)
F05	Xylitol	F05	Arg-Ser	F05	Lys-Gly	F05	Trp-Tyr	F05	Sodium Orthovanadate	F05	Dexamethasone	F05	FGF-1 (aFGF)	F05	Thyrotropic Hormone (TSH)
F06	m-Inositol	F06	Arg-Trp	F06	Lys-Ile	F06	Trp-Val	F06	Sodium Orthovanadate	F06	Dexamethasone	F06	FGF-1 (aFGF)	F06	Thyrotropic Hormone (TSH)
F07	i-Erythritol	F07	Arg-Tyr	F07	Lys-Leu	F07	Tyr-Ala	F07	Sodium Orthovanadate	F07	Hydrocortisone	F07	PDGF-AB	F07	Thyrotropin Releasing Hormone acetate salt (TRH)
F08	1,2-Propanediol	F08	Arg-Val	F08	Lys-Lys	F08	Tyr-Gln	F08	Sodium Orthovanadate	F08	Hydrocortisone	F08	PDGF-AB	F08	Thyrotropin Releasing Hormone acetate salt (TRH)
F09	2-Aminoethanol	F09	Asn-Glu	F09	Lys-Met	F09	Tyr-Glu	F09	Potassium Chromate	F09	Hydrocortisone	F09	PDGF-AB	F09	Thyrotropin Releasing Hormone acetate salt (TRH)
F10	D,L-a-Glycerol Phosphate	F10	Asn-Val	F10	Lys-Phe	F10	Tyr-Gly	F10	Potassium Chromate	F10	Hydrocortisone	F10	PDGF-AB	F10	Thyrotropin Releasing Hormone acetate salt (TRH)
F11	Glycerol	F11	Asp-Ala	F11	Lys-Pro	F11	Tyr-His	F11	Potassium Chromate	F11	Hydrocortisone	F11	PDGF-AB	F11	Thyrotropin Releasing Hormone acetate salt (TRH)
F12	Citric Acid	F12	Asp-Asp	F12	Lys-Ser	F12	Tyr-Ile	F12	Potassium Chromate	F12	Hydrocortisone	F12	PDGF-AB	F12	Thyrotropin Releasing Hormone acetate salt (TRH)
G01	Tricarballylic Acid	G01	Asp-Glu	G01	Lys-Thr	G01	Tyr-Leu	G01	Sodium Pyrophosphate	G01	Progesterone	G01	IL-1beta	G01	IFN-gamma
G02	L-Lactic Acid (DL)	G02	Asp-Gln	G02	Lys-Trp	G02	Tyr-Lys	G02	Sodium Pyrophosphate	G02	Progesterone	G02	IL-1beta	G02	IFN-gamma
G03	Methyl D-Lactate	G03	Asp-Gly	G03	Lys-Tyr	G03	Tyr-Phe	G03	Sodium Pyrophosphate	G03	Progesterone	G03	IL-1beta	G03	IFN-gamma
G04	Methyl Pyruvate	G04	Asp-Leu	G04	Lys-Val	G04	Tyr-Trp	G04	Sodium Pyrophosphate	G04	Progesterone	G04	IL-1beta	G04	IFN-gamma
G05	Pyruvic Acid	G05	Asp-Lys	G05	Met-Arg	G05	Tyr-Tyr	G05	Sodium Nitrate	G05	Progesterone	G05	IL-1beta	G05	IFN-gamma
G06	a-Keto-Glutaric Acid	G06	Asp-Phe	G06	Met-Asp	G06	Tyr-Val	G06	Sodium Nitrate	G06	Progesterone	G06	IL-1beta	G06	IFN-gamma
G07	Succinamic Acid	G07	Asp-Trp	G07	Met-Gln	G07	Val-Ala	G07	Sodium Nitrate	G07	beta-Estradiol	G07	IL-2	G07	TNF-alpha
G08	Succinic Acid	G08	Asp-Val	G08	Met-Glu	G08	Val-Arg	G08	Sodium Nitrate	G08	beta-Estradiol	G08	IL-2	G08	TNF-alpha
G09	Mono Methyl Succinate	G09	Glu-Ala	G09	Met-Gly	G09	Val-Asn	G09	Sodium Nitrite	G09	beta-Estradiol	G09	IL-2	G09	TNF-alpha
G10	L-Malic Acid	G10	Glu-Asp	G10	Met-His	G10	Val-Asp	G10	Sodium Nitrite	G10	beta-Estradiol	G10	IL-2	G10	TNF-alpha
G11	D-Malic Acid	G11	Glu-Glu	G11	Met-Ile	G11	Val-Glu	G11	Sodium Nitrite	G11	beta-Estradiol	G11	IL-2	G11	TNF-alpha
G12	m-Tartaric Acid	G12	Glu-Gly	G12	Met-Leu	G12	Val-Gln	G12	Sodium Nitrite	G12	beta-Estradiol	G12	IL-2	G12	TNF-alpha
H01	Acetoacetic Acid	H01	Glu-Ser	H01	Met-Lys	H01	Val-Gly	H01	Lithium Chloride	H01	4,5-a-Dihydrotestosterone	H01	IL-6	H01	Adenosine
H02	g-Amino Butyric Acid	H02	Glu-Trp	H02	Met-Met	H02	Val-His	H02	Lithium Chloride	H02	4,5-a-Dihydrotestosterone	H02	IL-6	H02	Adenosine
H03	a-Keto-Butyric Acid	H03	Glu-Tyr	H03	Met-Phe	H03	Val-Ile	H03	Lithium Chloride	H03	4,5-a-Dihydrotestosterone	H03	IL-6	H03	Adenosine
H04	D,L-a-Hydroxy-Butyric Acid	H04	Glu-Val	H04	Met-Pro	H04	Val-Leu	H04	Lithium Chloride	H04	4,5-a-Dihydrotestosterone	H04	IL-6	H04	Adenosine
H05	b-Hydroxy-Butyric Acid	H05	Gln-Glu	H05	Met-Thr	H05	Val-Lys	H05	Ferric Chloride	H05	4,5-a-Dihydrotestosterone	H05	IL-6	H05	Adenosine
H06	g-Hydroxy-Butyric Acid	H06	Gln-Gln	H06	Met-Trp	H06	Val-Met	H06	Ferric Chloride	H06	4,5-a-Dihydrotestosterone	H06	IL-6	H06	Adenosine
H07	Butyric Acid	H07	Gln-Gly	H07	Met-Tyr	H07	Val-Phe	H07	Ferric Chloride	H07	Aldosterone	H07	IL-8	H07	Gly-His-Lys acetate salt
H08	2,3-Butanediol	H08	Gly-Ala	H08	Met-Val	H08	Val-Pro	H08	Ferric Chloride	H08	Aldosterone	H08	IL-8	H08	Gly-His-Lys acetate salt
H09	3-Hydroxy 2-Butanone	H09	Gly-Arg	H09	Phe-Ala	H09	Val-Ser	H09	Magnesium Chloride	H09	Aldosterone	H09	IL-8	H09	Gly-His-Lys acetate salt
H10	Propionic Acid	H10	Gly-Asn	H10	Phe-Asp	H10	Val-Tyr	H10	Magnesium Chloride	H10	Aldosterone	H10	IL-8	H10	Gly-His-Lys acetate salt
H11	Acetic Acid	H11	Gly-Asp	H11	Phe-Glu	H11	Val-Val	H11	Magnesium Chloride	H11	Aldosterone	H11	IL-8	H11	Gly-His-Lys acetate salt
H12	Hexanoic Acid	H12	D-(+)-Glucose	H12	D-(+)-Glucose	H12	D-(+)-Glucose	H12	Magnesium Chloride	H12	Aldosterone	H12	IL-8	H12	Gly-His-Lys acetate salt

## Sheet: Table S2 Data
Table S2. Association Between ADI-R and Vineland-3 Scores and Sex, Age, Speech, and Genetic Data
		Total	Sex		Age				Speech		Genetic Data							red p-value = Mid-P Exact Test	black p-value = T-Test
			Male	Female	0-3	4-10	11-17	>18	Verbal	Nonverbal	Deletion					SHANK3 Variant**		**22q13.3 deletion vs SHANK3 variant	p-value < 0.05
											Total	<3 Mb	3-6 Mb	>6 Mb	Unknown Size
	Meets cutoff	31	19	12	1	5	17	8	13	18	28	10	4	6	8	3
	%	55.4	76	38.7	16.7	41.7	70.8	57.1	61.9	51.4	59.6	62.5	50	66.7	57.1	33.3
	Does not meet cutoff	25	6	19	5	7	7	6	8	17	19	6	4	3	6	6
ADI-R ASD	%	44.6	24	61.3	83.3	58.3	29.2	42.9	38.1	48.6	40.4	37.5	50	33.3	42.9	66.7
	Average score	n/a	n/a	n/a	n/a	n/a	n/a	n/a	n/a	n/a	n/a	n/a	n/a	n/a	n/a	n/a
	Mid-P Exact p-value	NC	0.006316		0.1311	0.4664	0.4183	ref.	0.4634			ref.	0.5919	0.857	0.8286	0.1735**
	Meets cutoff	45	25	20	3	9	20	13	14	31	39	13	7	7	12	6
	%	80.4	100	64.5	50	75	83.3	92.9	66.7	88.6	83	81.25	87.5	77.8	85.7	66.7
	Does not meet cutoff	11	0	11	3	3	4	1	7	4	8	3	1	2	2	3
ADI-A Reciprocal Social Interaction	%	19.6	0	35.5	50	25	16.7	7.1	33.3	11.4	17	18.75	12.5	22.2	14.3	33.3
	Average score	16.89	20.84	13.71	10.67	16.17	18.04	18.21	14.95	18.06	17.3	16.44	17.88	18.11	17.43	14.78
	T-Test p-value	NC	0.000732589		0.0160452	0.491555	0.939737	ref.	0.132018			ref.	0.6573	0.54103	0.933214	0.443847**
	ANOVA p-value	NC	NC		0.114088				NC		0.809362
	Meets cutoff	15	6	9	0	2	11	2	15	n/a	12	5	2	0	5	3
	%	71.4	100	60	0	50	91.7	50	71.4	n/a	70.6	62.5	100	0	83.3	75
	Does not meet cutoff	6	0	6	1	2	1	2	6	n/a	5	3	0	1	1	1
ADI-B Verbal Social Communication	%	28.6	0	40	100	50	8.3	50	28.6	n/a	29.4	37.5	0	100	16.7	25
	Average score	14.74	18.67	13.13	6	11.75	16.04	12.75	14.74	n/a	15.18	13.13	17.5	6	18.67	12.75
	T-Test p-value	NC	0.0274947		NC	0.855177	0.373937	ref.	NC			ref.	0.09693	NC	0.11071	0.526091**
	ANOVA p-value	NC	NC		0.189777				NC		0.338324
	Meets cutoff	33	19	14	4	8	12	9	n/a	33	29	8	5	8	8	4
	%	94.3	100	87.5	80	100	100	90	n/a	94.3	96.7	100	83.3	100	100	80
	Does not meet cutoff	2	0	2	1	0	0	1	n/a	2	1	0	1	0	0	1
ADI-B Non-Verbal Social Communication	%	5.7	0	12.5	20	0	0	10	n/a	5.7	3.3	0	16.7	0	0	20
	Average score	11.86	12.95	10.56	10.8	11.88	12.42	11.7	n/a	11.86	12.1	12.25	11.33	12.75	11.88	10.4
	T-Test p-value	NC	0.0202133		0.683055	0.902654	0.591273	ref.	NC			ref.	0.55158	0.59387	0.79159	0.488523**
	ANOVA p-value	NC	NC		0.771945				NC		0.523186
	Meets cutoff	38	19	19	3	7	20	8	18	20	33	12	4	8	9	5
	%	67.9	76	61.3	50	58.3	83.3	57.1	85.7	57.1	70.2	75	50	88.9	64.3	55.6
	Does not meet cutoff	18	6	12	3	5	4	6	3	15	14	4	4	1	5	4
ADI-C Restricted and Repetitive Behaviors	%	32.1	24	38.7	50	41.7	16	42.9	14.3	42.9	29.8	25	50	11.1	35.7	44.4
	Average score		4.24	3.5	3.5	3.17	4.54	3.29	4.81	3.23	3.96	3.94	2.75	4.56	4.29	3.11
	T-Test p-value	NC	0.251857		0.8636	0.870904	0.12704	ref.	0.02204			ref.	0.13724	0.44784	0.58134	0.400104**
	ANOVA p-value	NC	NC		0.26619				NC		0.192329
	Meets cutoff	56	25	31	6	12	24	14	21	35	47	16	8	9	14	9
	%	100	100	100	100	100	100	100	100	100	100	100	100	100	100	100
	Does not meet cutoff	0	0	0	0	0	0	0	0	0	0	0	0	0	0	0
ADI-D Development	%	0	0	0	0	0	0	0	0	0	0	0	0	0	0	0
	Average score	4.68	4.88	4.52	4.67	4.58	4.71	4.71	4.48	4.8	4.74	4.63	5	4.89	4.64	4.33
	T-Test p-value	NC	0.007598		0.86147	0.60956	0.97514	ref.	NC			ref.	0.02853	0.17935	0.45225	0.045394**
	ANOVA p-value	NC	NC		0.922389				NC		0.155727
	Low	52	25	27	4	10	24	14	18	34	43	14	8	8	13	9
	%	92.9	100	87.1	66.7	83.3	100	100	85.7	97.1	91.5	87.5	100	88.9	92.9	100
	Moderately Low	4	0	4	2	2	0	0	3	1	4	2	0	1	1	0
Vineland-3 Composite	%	7.1	0	12.9	33.3	16.7	0	0	14.3	2.9	8.5	12.5	0	11.1	7.1	0
	Average score	35.63	28.68	41.23	62.5	47.17	31	22.14	43.15	31.77	37.77	45.56	36.88	30.44	34.07	24.44
	T-Test p-value	NC	0.00631474		0.00045	0.00051	0.00663	ref.	0.053923			ref.	0.2784	0.07272	0.36194	0.000122**
	ANOVA p-value	NC	NC		6.32x10-8				NC		0.172039
	Low	50	24	26	4	10	22	14	16	34	41	12	8	8	13	9
	%	89.3	96	83.9	66.7	83.3	91.7	100	76.2	97.1	87.2	75	100	88.9	92.9	100
	Moderately Low	6	1	5	2	2	2	0	5	1	6	4	0	1	1	0
Vineland-3 Communication	%	10.7	4	16.1	33.3	16.7	8.3	0	23.8	2.9	12.8	25	0	11.1	7.1	0
	Average score	30.21	24.04	35.2	53.33	36.33	27.08	20.46	38.05	25.51	31.9	41.5	28	26.56	26.64	21.3
	T-Test p-value	NC	0.0170905		0.01471	0.0307	0.05195	ref.	0.031821			ref.	0.09361	0.10322	0.18442	0.001544**
	ANOVA p-value	NC	NC		0.000693				NC		0.150354
	Low	53	25	28	4	11	24	14	19	34	44	15	8	8	13	9
	%	94.6	100	90.3	66.7	91.7	100	100	90.5	97.1	93.6	93.75	100	88.9	92.9	100
	Moderately Low	3	0	3	2	1	0	0	2	1	3	1	0	1	1	0
Vineland-3 Daily Living	%	5.4	0	9.7	33.3	8.3	0	0	9.5	2.9	6.4	6.25	0	11.1	7.1	0
	Average score	36.13	29.92	41.13	65.67	50.25	30.75	20.57	40.48	33.51	39.06	44.94	37.63	32.67	37.29	20.78
	T-Test p-value	NC	0.0244963		6.3x10-5	8.2x10-5	0.00297	ref.	0.223138			ref.	0.37907	0.18022	0.678591	1.25126x10-7**
	ANOVA p-value	NC	NC		1.23x10-9				NC		0.34912
	Low	51	24	27	4	10	23	14	18	33	42	13	7	9	13	9
	%	91.1	96	87.1	66.7	83.3	95.8	100	85.7	94.3	89.4	81.25	87.5	100	92.9	100
	Moderately Low	5	1	4	2	2	1	0	3	2	5	3	1	0	1	0
Vineland-3 Socialization	%	8.9	4	12.9	33.3	16.7	4.2	0	14.3	5.7	10.6	18.75	12.5	0	7.1	0
	Average score	39.7	31.04	46.68	69	53.92	33.88	24.93	47.24	35.17	41.49	49.56	43.25	32	37.36	30.33
	T-Test p-value	NC	0.00287615		0.00034	0.00059	0.03658	ref.	0.044175			ref.	0.51008	0.04687	0.39151	0.039734**
	ANOVA p-value	NC	NC		1.72x10-7				NC		0.168571

## Sheet: Table S3 Variants
			Table S3.Variants identified in nine additional seqenced genes and ADI-R and Vineland-3 Scores
				ADI-R ASD Cutoff								Vineland-3 Composite Score
					Total	%	Meets ADI-R ASD	%	Does not Meet ADI-R ASD	%	p-value		Total	%	Low	%	Moderately Low	%	p-value			Notes: RABL2B, PNPLA3, and MAPK8IP2 were the genes with the most deleterious variants identified at 13, 7, and 15 individuals, respectively. Of the 13 individuals carrying RABL2B variants, 7 (54%) met the ADI-R ASD cutoff, and 12 (92%) scored in the low adaptive level for the Vineland-3 Composite score. Of the seven individuals with PNPLA3 variants, 5 (71%) met the ADI-R ASD cutoff, and 6 (86%) s…
			Sequenced samples	Total	40							Total	40
			Deleterious variants	Yes	28	70	15	53.6	13	46.4	0.516	Yes	28	70	26	92.9	2	7.1	0.878
				No	12	30	5	41.7	7	58.3		No	12	30	11	91.7	1	8.3
			Patients with 22q13 deletions	Total	31							Total	31
			Deleterious variants	Yes	22	71	13	59.1	9	40.9	0.862	Yes	22	71	20	90.9	2	9.1	0.852
				No	9	29	5	55.6	4	44.4		No	9	29	8	88.9	1	11.1
			Patients with unknown genetic information	Total	2							Total	2
			Deleterious variants	Yes	0	0	0	0	0	0	NC	Yes	0	0	0	0	0	0	NC
				No	2	100	0	0	2	100		No	2	100	2	100	0	0
			SULT4A1 deleterious variants	Yes	0	0	0	0	0	0	NC	Yes	0	0	0	0	0	0	NC
				No	40	100	20	50	20	50		No	40	100	37	92.5	3	7.5
			PNPLA3 deleterious variants	Yes	7	17.5	5	71.4	2	28.6	0.25	Yes	7	17.5	6	85.7	1	14.3	0.522
				No	33	82.5	15	45.5	18	54.5		No	33	82.5	31	93.9	2	6.1
			ARHGAP8 deleterious variants	Yes	3	7.5	2	67	1	33.3	0.615	Yes	3	7.5	3	100	0	0	0.786
				No	37	92.5	18	48.6	19	51.4		No	37	92.5	34	91.9	3	8.1
			hsa-miR-1249 deleterious variants	Yes	0	0	0	0	0	0	NC	Yes	0	0	0	0	0	0	NC
				No	40	100	20	50	20	50		No	40	100	37	92.5	3	7.5
			ALG12 deleterious variants	Yes	5	12.5	1	20	4	80	0.194	Yes	5	12.5	5	100	0	0	0.662
				No	35	87.5	19	54.3	16	45.7		No	35	87.5	32	91.4	3	8.6
			PIM3 deleterious variants	Yes	4	10	3	75	1	25	0.356	Yes	4	10	4	100	0	0	0.723
				No	36	90	17	47.2	19	52.8		No	36	90	33	91.7	3	8.3
			MAPK8IP2 (IB2) deleterious variants	Yes	15	37.5	5	33.3	10	66.7	0.12	Yes	15	37.5	13	86.7	2	13.3	0.358
				No	25	62.5	15	60	10	40		No	25	62.5	24	96	1	4
			SHANK3 deleterious variants	Yes	1	2.5	0	0	1	100	0.5	Yes	1	2.5	0	0	1	100	0.075
				No	39	97.5	20	51.3	19	48.7		No	39	97.5	37	94.9	2	5.1
			RABL2B deleterious variants	Yes	13	32.5	7	53.8	6	46.2	0.75	Yes	13	32.5	12	92.3	1	7.7	0.946
				No	27	67.5	13	48.1	14	51.9		No	27	67.5	25	92.6	2	7.4
			Number of deleterious variants present	1	11	39	8	73	3	27	0.126	1	11	39	11	100	0	0	0.36
				> 1	17	61	7	41	10	59		> 1	17	61	15	88	2	12

## Sheet: Table S4 Significant Biolog res
Supplemental Table S4: Cells of Biolog Plates with Significant Differences (p < 0.05) in NADH production compared to Controls. (A). Individuals not fully meeting the ADI-R ASD diagnosis cutoff. (B). Individuals that fully met (all categories) the ADI-R ASD diagnosis cutoff. Green upward arrows show an increase in NADH production compared to controls. Red downward arrows show a decrease in NADH pr…

## Sheet: Table S5 Heat Maps
							Table S5. Heat Maps grouping participants by Sex, Age group, Speech, Genotype group, Seizures, Sleep disturbance, Vineland-3 and ADI-R Scores
							Sex	Seizures	Sleep Disturbances	Vineland-3 Composite Score	ADI-R ASD Cutoff		Age Group	Seizures	Sleep Disturbances	Vineland-3 Composite Score	ADI-R ASD Cutoff		Verbal	Seizures	Sleep Disturbances	Vineland-3 Composite Score	ADI-R ASD Cutoff		Deletion/Variant	Seizures	Sleep Disturbances	Vineland-3 Composite Score	ADI-R ASD Cutoff		Deletion Size Group	Seizures	Sleep Disturbances	Vineland-3 Composite Score	ADI-R ASD Cutoff
	Key:						1	2	2	1	4		1	2	1	1	1		1	1	1	1	4		1	1	1	1	4		1	2	2	2	1
	1	Male					1	2	2	1	4		1	2	2	1	4		1	2	2	1	4		1	2	2	1	4		1	2	2	2	1
	2	Female					1	2	2	1	1		1	1	1	2	1		1	2	2	1	4		1	2	2	1	4		1	2	1	1	4
							1	1	1	1	4		2	2	1	1	1		1	2	1	1	1		1	1	1	1	1		1	2	2	1	4
	1	0-3 years					1	2	1	1	4		2	2	2	2	1		1	1	1	1	4		1	2	2	1	4		1	2	2	1	4
	2	4-10 years					1	2	2	1	4		2	1	2	1	4		1	2	2	1	4		1	1	1	1	4		1	2	1	1	1
	3	11-17 years					1	1	1	1	4		2	2	2	1	1		1	2	2	2	1		1	2	2	1	4		1	2	2	1	4
	4	>18 years					1	1	2	1	4		2	2	2	2	1		1	1	1	1	1		1	2	1	1	1		1	2	2	1	4
							1	1	1	1	1		2	1	1	1	1		1	1	1	1	1		1	2	2	1	1		1	2	2	1	4
	1	Verbal					1	1	1	1	1		2	1	2	1	1		1	2	2	2	1		1	2	1	1	1		1	2	2	1	1
	2	NonVerbal					1	2	2	1	4		2	2	2	1	4		1	1	1	1	4		1	2	1	1	4		1	2	1	1	1
							1	1	1	1	4		2	2	1	1	4		1	2	2	1	4		1	2	2	1	4		1	2	2	1	4
	1	22q13 Deletion					1	1	2	1	1		2	2	1	1	1		1	2	1	1	4		1	2	2	2	1		1	2	1	1	4
	2	SHANK3 Variant					1	1	1	1	4		2	2	1	1	4		1	1	1	2	1		1	1	1	1	4		1	1	2	1	4
							1	1	2	1	4		3	2	2	1	4		1	2	1	1	1		1	2	1	1	1		1	1	1	1	4
	1	0-3Mb deletion					1	1	1	1	4		3	2	2	1	4		2	2	2	1	4		1	1	2	1	4		1	2	2	1	1
	2	3-6Mb deletion					1	2	2	1	1		3	2	2	1	4		2	1	1	1	1		1	2	2	1	1		2	1	1	1	4
	3	>6Mb deletion					1	1	2	1	4		3	1	1	1	4		2	1	1	1	4		1	2	2	2	1		2	1	1	1	4
	4	SHANK3 Variant					1	1	1	1	1		3	2	2	1	4		2	2	2	1	4		1	1	1	1	4		2	2	1	1	1
							1	2	1	1	4		3	2	1	1	1		2	2	2	1	1		1	1	1	1	1		2	1	1	1	1
							2	1	1	1	4		3	1	1	1	4		2	2	1	1	1		1	2	2	1	4		2	1	2	1	1
	1	Yes Seizures					2	2	2	1	4		3	2	1	1	4		2	2	1	1	4		1	1	1	1	4		2	2	2	1	4
	2	No Seizures					2	1	1	1	1		3	2	2	1	4		2	1	1	1	4		1	1	2	1	1		2	1	1	1	4
							2	1	1	1	4		3	1	1	1	1		2	2	1	1	1		1	1	1	1	4		2	1	1	1	1
	1	Yes Sleep Disturbances					2	2	2	1	4		3	1	1	1	1		2	1	2	1	4		1	1	2	1	4		3	1	1	2	1
	2	No Sleep Disturbances					2	2	1	1	1		3	1	1	1	4		2	2	2	1	1		1	2	2	1	4		3	2	1	1	1
							2	2	1	1	1		3	1	1	1	1		2	1	1	1	1		1	2	2	1	4		3	1	2	1	4
	1	Vineland-3 Composite Low					2	2	2	2	1		3	1	2	1	4		2	1	1	1	1		1	2	1	1	4		3	2	2	1	4
	2	Vineland-3 Composite Moderately Low					2	2	1	1	1		3	2	2	1	4		2	2	2	1	4		1	1	1	2	1		3	1	2	1	4
							2	1	1	1	1		3	1	2	1	4		2	1	1	1	4		1	1	1	1	4		3	2	2	1	1
	1	Does Not Meet ADI-R ASD Cutoff					2	1	1	1	1		3	1	1	1	1		2	1	2	1	1		1	2	2	1	1		3	1	1	1	4
	2	Meets ADI-R ASD Cutoff					2	2	2	1	1		4	1	1	1	4		2	1	1	1	4		1	2	1	1	1		3	1	1	1	4
	3						2	2	2	2	1		4	1	1	1	1		2	1	2	1	4		1	1	2	1	4		3	1	1	1	4
							2	1	1	1	4		4	2	2	1	1		2	2	2	1	4		2	1	1	1	4		5	1	1	1	4
							2	2	2	1	4		4	1	1	1	4		2	1	1	1	4		2	1	1	1	1		5	1	1	1	1
							2	2	2	1	4		4	1	1	1	4		2	1	1	1	4		2	1	1	1	1		5	1	1	1	1
							2	2	1	1	4		4	1	1	1	4		2	2	2	1	1		2	1	1	1	1		5	2	1	1	1
							2	1	1	2	1		4	2	1	1	1		2	2	1	1	1		2	2	1	1	1		5	2	1	1	4
							2	2	1	1	1		4	1	1	1	4		2	1	2	1	4		2	1	1	1	4		5	1	1	1	1
							2	1	1	1	4		4	1	1	1	4		2	1	1	1	1		2	1	1	1	1		5	1	1	1	1
							2	2	1	1	1		4	2	2	1	1		2	1	2	1	1		2	1	2	1	1		5	1	1	1	4
							2	1	2	1	1		4	1	2	1	1		2	2	1	1	4		2	2	1	1	4		5	1	2	1	1

## Sheet: Table S6 Cluster Analysis
Supplemental Table S6. Cluster Analysis of the 33 Participants with 22q13.3 Deletions of Known Size
Characteristic	Cluster
	1	2	3	p-value
	n=13	n=9	n=11
Sex	F	F	M	0.081
Age Group	11-17	11-17	11-17	0.781
Verbal	N	N	N	0.119
Deletion Size (average)	1.03	3.9	7.14	<0.001
Seizures	N	N	Y	0.015
Sleep Disturbances	N	Y	Y	0.241
Vineland-3 Composite Score	Low	Low	Low	0.492
ADI-R ASD Cutoff	Y	Y	Y	0.867

## Sheet: Table S7 Cluster Analysis 56
Table S7. Cluster Analysis of the 56 Participants
Characteristic	Cluster
	1	2	3	p-value
	n=26	n=15	n=15
Sex	M	F	F	0.247
Age Group (years)	≥18	11-17	4-10	<0.001
Verbal	N	Y	N	0.109
Deletion vs. Variant	Deletion	Deletion	Deletion	0.007
Seizures	N	Y	N	0.079
Sleep Disturbances	N	Y	N	<0.001
Vineland-3 Composite Score	Low	Low	Low	0.002
ADI-R ASD Cutoff	Y	Y	N	0.014
